# Supplementary material for: A Pilot Study on Peptidylarginine Deiminases and Protein Deimination in Animal Cancers across Vertebrate Species
Source: Int J Mol Sci. 2022 Aug 4;23(15):8697. doi: 10.3390/ijms23158697 (PMC9368843; doi:10.3390/ijms23158697)
Supplement: Supplementary file 1 [file ijms-23-08697-s001.zip]

Archive with 1 entries (1 files):
- ijms-1830689-supplementary.pdf
